# Supplementary material for: Comparisons of longitudinal radiographic measures of keel bones, tibiotarsal bones, and pelvic bones versus post-mortem measures of keel bone damage in Bovans Brown laying hens housed in an aviary system
Source: Front Vet Sci. 2024 Sep 30;11:1432665. doi: 10.3389/fvets.2024.1432665 (PMC11472762; doi:10.3389/fvets.2024.1432665)
Supplement: Supplementary file 2 [file Table_1.xlsx]

## Sheet: data
id	tibia_den_1	keel_length_1	keel_mid_1	LenMid_1	keel_cra_1	keel_den_1	bw_1	tibia_den_2	keel_length_2	keel_mid_2	LenMid_2	keel_cra_2	keel_den_2	bw_2	tibia_den_3	keel_length_3	keel_mid_3	LenMid_3	keel_cra_3	keel_den_3	bw_3	tibia_den_4	keel_length_4	keel_mid_4	LenMid_4	keel_cra_4	keel_den_4	bw_4	tibia_den_5	keel_length_5	keel_mid_5	LenMid_5	keel_cra_5	keel_den_5	bw_5	tibia_den_6	keel_length_6	keel_mid_6	LenMid_6	keel_cra_6	keel_den_6	bw_6	tibia_den_7	keel_length_7	keel_mid_7	LenMid_7	keel_cra_7	keel_den_7	operator
001	3050.31	75.441	19.796	3.81092	34.307	-1354.51	1349	5058.7	111.005	15.853	7.00214	38.922	75.023	1847	-315.838	99.685	13.425	7.42533	30.144	250.045	1860	5380.26	95.876	14.181	6.76088	30.63	-115.343	1732	2175.4	92.347	14.187	6.50927	30.662	411.672	1920	763.776	115.096	15.295	7.52507	34.494	-512.826	1997	13096.6	113.53	16.033	7.08102	35.296	5376.13	0
003	2953.73	79.272	19.994	3.96479	30.897	-1148.1	1376	3753.82	86.941	14.953	5.81428	28.39	-243.815	1785		84.482	12.888	6.55509	28.601	253.56	1959	3458.43	86.516	12.062	7.17261	27.418	-30.273	1822	6559.71	95.504	12.683	7.53008	29.746	-253.099	1922	-425.199	102.341	14.569	7.02457	32.169	-4.383	1898	13550.2	97.594	15.392	6.34057	32.1	5598.22	1
004	3137.67	74.875	16.236	4.61167	26.682	-1495.93	1292	3556.86	99.654	15.257	6.53169	31.573	-1143.65	1801	4462.09	101.988	12.983	7.8555	30.901	-559.53	1957	2998.16	102.226	10.675	9.57621	28.877	-208.038	1921	3658.29	84.376	10.34	8.16015	25.774	-866.671	1791	-1098.58	101.359	13.655	7.42285	34.28	-726.012	1941	10323.8	102.258	16.081	6.35893	33.367	4619.18	0
006	2797.08	73.893	17.716	4.17098	25.398	-487.896	1338	2401	93.968	13.146	7.14803	28.763	-586.696	1832	1699.44	99.472	13.424	7.41001	28.863	-105.24	1872	2517.68	102.98	12.842	8.019	29.962	-4.014	1935	3776.36	100.265	13.953	7.18591	31.5	-354.003	1887	2954.45	104.146	14.577	7.14454	33.958	-527.837	1918	11863.7	100.536	14.416	6.97392	28.396	6560.05	0
008							1233							1746							1796							1776	5666.19	93.267	5.987	15.5783	27.106	-275.865	1783	123.521	96.904	8.018	12.0858	29.995	-371.599	1865	13171.5	93.88	7.425	12.6438	30.054	-2280.51	1
009	1915.52	67.254	15.227	4.41676	24.157	-1073.4	1341	2797.09	90.276	11.598	7.78376	23.854	-277.109	1711	1912.12	93.577	12.062	7.758	24.008	140.833	1838	4126.19	93.582	11.48	8.15174	24.866	112.272	1794	4055.25	97.125	13.235	7.3385	24.926	77.609	1805		94.461	15.739	6.00172	29.514	-414.01	1855	13613.7	92.478	12.758	7.24863	24.03	4589.77	0
013	2801.82	73.343	17.98	4.07914	28.329	-323.476	1266	3336.64	101.613	15.241	6.66708	31.879	-350.895	1928	1865.06	105.887	13.905	7.61503	32.02	159.317	1938	3631.57	107.679	14.196	7.58516	30.963	-7.46	1886	5031.97	108.996	13.537	8.05171	31.043	-453.753	1920	1539.1	108.577	16.693	6.50434	36.652	-634.298	1936	11974.3	106.421	15.275	6.967	33.154	4793.25	0
014	4298.94	72.732	17.093	4.25508	29.79	-1884.78	1291	5467.75	97.155	11.157	8.70799	25.539	-1177.3	1689	3578.17	99.75	12.862	7.7554	26.781	-1265.73	1762	5119.79	102.234	15.275	6.6929	30.123	-1278.39	1780	5649.84	101.493	13.934	7.28384	28.685	-1231.7	1935		109.22	15.701	6.95624	36.053	-2049.69	1898	13676.8	102.929	15.168	6.78593	34.942	4022.47	0
016	2450.55	77.636	14.847	5.22907	30.273	-757.608	1242	2165.08	92.657	13.351	6.94008	28.171	-1439.06	1723	2691.69	96.558	13.33	7.24366	31.923	-85.631	1760	3016.28	99.517	14.438	6.89271	31.31	-491.533	1782	2816.61	94.437	13.577	6.95566	28.344	-826.74	1793	483.253	90.709	12.886	7.03935	33.858	-810.788	1908	9831.17	98.829	12.149	8.13474	30.513	3959.32	1
018							1266	3273.48	91.406	12.604	7.25214	28.567	-1409.4	1745							1777	3620.7	99.305	13.121	7.5684	29.156	-1670.53	1821							1746	-925.12	102.17	16.688	6.12236	30.747	-826.846	1787	11332	98.265	15.169	6.47801	31.8	4482.56	0
020	3413.81	63.183	16.838	3.75241	25.27	-984.983	1156	3570	92.734	13.834	6.70334	24.599	-56.188	1754	2361.18	104.292	16.234	6.42429	34.397	1109.86	2026	5125.5	98.894	12.312	8.03233	30.362	74.326	1936	5065.6	93.917	11.834	7.9362	27.708	149.668	1873		97.626	12.987	7.51721	32.95	157.474	1949	11974.2	97.794	13.8	7.08652	26.742	4773.86	0
022	3035.03	88.495	16.846	5.25318	32.743	-968.414	1422	2234.91	94.797	15.945	5.94525	33.184	-1159.54	1871	4622.77	101.096	15.889	6.36264	33.15	-584.357	1924	4307.7	101.748	15.169	6.70763	34.555	-572.828	1890	4060.57	109.886	13.512	8.13247	33.834	-934.211	1929	-392.536	103.558	15.162	6.8301	34.958	-736.447	2016	11273.4	98.97	17.058	5.80197	34.74	3685.92	0
023	2292.36	76.121	17.845	4.26568	31.616	-1735.07	1229	3533.98	102.117	13.363	7.64177	28.226	-47.594	1853	3260.02	99.804	13.282	7.51423	27.889	-12.873	1828	3583.77	97.572	14.843	6.5736	27.404	-349.996	1729	3788.39	93.144	14.552	6.40077	27.92	-387.721	1788	-1558.83	99.953	17.741	5.63401	33.276	-2117.44	1896	10450.6	98.698	14.269	6.91695	31.205	5112.9	1
024	3054.28	78.15	16.369	4.77427	24.602	-1240.54	1302	3045.04	106.264	12.334	8.61553	26.476	-347.849	1762	3327.32	96.033	15.536	6.18132	26.071	-163.931	1815	3693.51	96.757	14.234	6.7976	25.478	-137.013	1786	3930.18	101.028	14.572	6.93302	25.095	-158.69	1747	-1349.42	101.25	16.412	6.16927	28.541	2087.62	1750	11415.2	100.207	12.665	7.91212	22.961	6069.16	1
025	1217.72	84.453	11.956	7.06365	27.466	-840.534	1312	3949.05	103.244	14.129	7.30724	28.407	-532.913	1922	2454.88	94.88	10.776	8.80475	25.261	490.193	1940	6225.47	100.632	15.977	6.29855	27.968	-327.287	1961	5778.77	93.427	17.824	5.24164	29.602	68.964	2022	803.957	93.365	15.832	5.89723	28.409	-378.455	2081	12308.7	91.197	13.092	6.96586	26.93	5755.52	0
026							1194							1840							1929							1822	2448.55	101.311	11.868	8.53648	29.142	-786.841	1916	1957.12	97.999	12.816	7.64661	28.83	-444.855	1936	10758.6	96.958	11.401	8.50434	31.252	5280.73	1
027	2268.86	84.202	15.179	5.54727	29.18	-283.456	1267	2679.08	89.384	13.68	6.53392	28.2	387.708	1640	4673.6	89.254	12.008	7.43288	29.196	136.12	1572	3965.04	97.854	11.201	8.73618	29.114	-694.191	1564	3829.63	85.475	12.559	6.80588	28.002	-177.093	1548	3785.71	95.121	14.184	6.70622	32.72	-808.717	1599	10011.4	97.467	12.903	7.55382	31.879	4847.47	0
028	2511.64	85.789	16.028	5.35245	30.665	-864.286	1446	4167.11	101.691	15.257	6.6652	33.008	-743.808	1928	2340.13	102.666	14.762	6.95475	31.225	-375.922	1963	7472.51	98.59	16.475	5.98422	29.737	-406.206	1965	8053.86	101.568	15.339	6.62155	33.073	-730.438	2006	-1999.99	102.487	15.359	6.67277	33.435	-942.531	2119	15284.4	87.485	16.203	5.39931	31.817	5648.07	0
030	2851.86	75.773	15.693	4.82846	31.327	-1242.84	1498	3625.31	99.169	11.884	8.34475	28.257	-1459.14	1991	4008.7	105.116	13.104	8.02167	29.917	-1309.14	2033	6545.33	104.782	14.382	7.28563	29.723	-1288.15	2024	8260.76	89.134	13.564	6.57137	31.368	-1367.36	2069	1060.38	91.295	18.073	5.05146	34.453	-2099.66	2111	15491.4	97.998	13.854	7.07362	32.55	3813.78	0
034	3446.69	77.522	14.469	5.3578	27.799	-557.794	1286	5483.12	101.112	10.279	9.83675	27.464	998.619	1828	2501.76	104.184	11.092	9.39272	27.102	1174.3	1927	6647.33	101.327	5.155	19.6561	26.404	317.568	1839	7133.81	103.261	4.689	22.022	27.181	225.842	1854	-683.473	107.058	6.737	15.891	31.927	190.343	1938	15036.7	104.867	8.613	12.1754	30.43	5834.67	0
035	2760.39	68.916	17.716	3.89004	29.887	-926.714	1288	3139.74	99.564	12.315	8.08477	29.114	-332.371	1766	3781.36	93.596	15.108	6.19513	28.619	-4.012	1824	4417.35	94.965	14.214	6.68109	29.731	-28.258	1873	4492.2	94.825	14.341	6.61216	28.816	-367.224	1893		94.893	15.511	6.11779	32.378	-669.476	1911	11582.2	95.184	15.751	6.04304	32.106	4720.43	0
036							1455																					1947	5577.37	107.499	16.525	6.50523	31.744	-390.741	2001	272.517	105.456	16.038	6.57538	32.318	-228.284	2056	13414.2	106.01	16.953	6.25317	33.312	5183.56	1
038	4027.66	88.04	18.235	4.82808	29.303	-1010.87	1529	3590.6	95.594	15.186	6.29488	28.9	-1257.91	1716	4001.32	97.627	15.316	6.37418	29.402	-1506.24	1699	3938.55	101.08	15.146	6.67371	27.793	-725.021	1805	5074.85	94.352	14.552	6.48378	28.171	-1169.1	1773	-1302.22	106.015	16.449	6.44507	32.054	-1058.42	1857	10928.9	104.205	14.512	7.18061	31.344	4398.84
039	2214.87	69.673	18.639	3.73802	30.479	-99.425	1386	1902.21	96.36	15.768	6.11111	29.638	-1127.05	1885	2700.95	103.367	12.947	7.98386	27.575	-1094.52	1996	5051.64	105.363	14.301	7.36753	28.434	-908.683	1929	4396.71	104.394	13.703	7.61833	28.152	-1207.08	2010		103.164	14.829	6.95691	29.914	-1332.92	2039	12688.1	101.066	15.761	6.41241	29.4	3662.7	1
041	2358.64	82.216	15.779	5.21047	28.508	-1088.22	1327	4505.54	109.859	12.515	8.77819	29.477	253.057	2075	2573.97	104.429	15.228	6.8577	31.373	437.221	2003							2000	4942.11	97.922	11.689	8.37728	29.72	281.791	2113	-904.027	99.86	11.389	8.76811	33.812	-313.664	2149	12404.1	100.348	10.938	9.17425	32.227	5049.35	0
045	2444.62	48.161	18.031	2.67101	26.486	-1955.08	1455	3875.78	102.317	11.243	9.10051	28.95	479.935	1850	6183.31	101.324	11.643	8.70257	32.1	154.002	1881	5396.52	102.505	11.481	8.92823	26.709	512.623	1833	5632.53	107.245	8.922	12.0203	25.158	450.315	1888	-252.247	109.8	15.935	6.89049	32.179	69.971	1903	12693.1	100.551	15.191	6.61912	31.728	5435.04
046							1251	2267.57	107.972	12.54	8.61021	26.985	-963.237	2000							1878							1973							1852	1381.58	91.563	13.732	6.66786	29.702	-1276.75	1887	11171.9	98.785	14.416	6.85246	29.614	4209.15
047	2866.74	46.924	19.741	2.37698	28.681	-1323.75	1217	3746.45	100.83	13.683	7.369	28.888	-1794.26	1900	5123.17	101.311	13.507	7.50063	27.35	-819.388	1960								6133.98	103.214	15.561	6.63286	30.382	-2028.18	1966	2578.34	104.748	16.225	6.45596	29.877	-2029.92	2011	13594.5	101.015	15.6	6.47532	29.686	2686.1
048	2008.22	47.321	21.601	2.19069	26.061	-1768.13	1305	3950.32	100.509	14.103	7.12678	28.506	126.463	1975		105.174	14.002	7.51136	27.6	489.99	1949	4848.47	102.899	12.33	8.34542	27.231	474.502	1954	5090.13	101.213	13.064	7.74747	27.16	446.815	1953	-1094.2	107.857	15.789	6.83115	30.353	498.478	2060	13401.5	98.986	13.789	7.17862	27.536	6145.34	0
052	3082.72	51.514	22.582	2.2812	32.166	-734.516	1297	4580.88	106.574	12.799	8.32674	30.927	-1040.73	1813	3924.53	109.272	14.642	7.46291	30.425	-901.792	1960	4853.44	104.779	15.537	6.74384	30.183	-1141.09	1970	5465.69	111.687	16.185	6.90065	31.807	-1226.15	1933	853.242	114.448	17.46	6.55487	33.216	-986.749	2050	13702.5	109.095	15.18	7.18676	31.854	4411.41	1
053	3685.51	53.956	23.348	2.31095	27.906	-382.309	1606	4136.98	93.717	13.393	6.99746	26.178	279.834	1741	1196.7	101.282	13.104	7.72909	26.446	431.666	1846	4086.76	98.369	12.775	7.70012	26.781	150.354	1796	4267.02	104.669	13.416	7.8018	30.027	121.724	1914	5517.93	102.895	15.012	6.85418	30.624	186.821	1944	12067.6	99.596	15.307	6.50657	31.837	4762.5	1
055	2245	51.279	16.412	3.12448	28.557	-952.725	1235	2165.66	90.416	14.959	6.04425	28.003	-635.335	1632	2247.49	86.898	11.122	7.81316	25.227	-366.72	1685	3345.95	86.46	15.179	5.69603	29.506	-427.299	1751	1967.07	89.857	13.937	6.44737	29.049	-430.518	1889	-651.82	88.937	13.492	6.59183	29.155	-449.493	1843	9877.06	87.861	14.747	5.95789	30.009	5293.44	0
058	3388.44	55.59	18.795	2.9577	30.103	-1726.88	1426	2550.09	88.816	11.709	7.58528	24.937	-1953.75	1914	3104.19	99.917	10.809	9.24387	28.369	-1644.12	1988	4217.05	98.203	9.02	10.8873	28.559	-1760.48	1973	4394.45	93.17	9.633	9.67196	27.618	-1853.17	1890	-750.005	99.538	8.659	11.4953	28.67	-1672.6	1968	11148.7	96.717	10.21	9.47277	29.176	3142.3	1
059	2525.99	47.456	21.646	2.19237	29.213	-556.327	1249	3055.83	97.566	10.925	8.93053	27.111	-885.783	1693	4070.22	105.066	13.358	7.8654	26.756	-896.473	1694	4278.14	107.556	11.765	9.14203	28.449	-742.826	1764	4359.36	107.185	13.39	8.00485	28.464	-755.681	1717	-2187.42	110.995	15.753	7.04596	33.648	-1244.29	1808	12168.3	102.11	15.027	6.7951	29.693	4421.37	0
060	2513.26	59.707	22.869	2.61083	29.684	-761.565	1296	2993.53	102.347	15.072	6.79054	28.997	-849.668	1804	4463.47	104.846	15.321	6.84329	29.469	-512.206	1757	4072.34	102.365	14.612	7.00554	27.659	-745.242	1744	4111.13	107.136	15.191	7.0526	28.451	-565.644	1767		120.904	16.195	7.46551	31.065	-666.781	1792	12336.8	101.555	15.09	6.72995	28.975	5537.69	0
061	3620.32	54.196	21.359	2.53738	29.944	-104.846	1421							1862	4522.73	107.562	15.462	6.95654	28.302	-713.037	1917	4738.68	107.023	13.82	7.74407	27.841	-787.806	1931	5395.62	102.513	15.23	6.73099	31.477	-956.373	1885		102.658	17.143	5.98833	34.456	-1502.7	1558	11190.7	102.034	17.111	5.96306	31.481	4324.22	1
064	3590.01	52.933	19.739	2.68165	30.391	-334.575	1541	4160.38	95.939	14.107	6.80081	27.725	-461.932	2009	3121.96	97.896	14.407	6.79503	28.089	122.278	2039	5344.55	98.416	13.898	7.08131	27.893	-469.197	2051	6081.49	101.311	13.38	7.57182	26.016	-392.127	1998		98.144	13.951	7.03491	32.15	-672.028	2012	13204.3	97.943	14.407	6.79829	29.287	5574.85	0
065	2813.35	50.53	20.028	2.52297	28.776	-642.005	1425	3861.86	105.225	10.105	10.4132	27.299	-373.632	1841	5394.13	98.017	12.572	7.79645	33.78	463.03	1808	3999.05	102.013	9.045	11.2784	26.929	239.906	1769	5436.78	93.073	9.827	9.47115	28.922	-51.465	1858	364.222	104.909	12.238	8.5724	30.395	-10.411	2029	11835.9	102.594	13.944	7.35757	29.906	4528.45	1
066	3405.9	58.237	20.93	2.78247	29.062	-378.598	1292																						5810.17	92.601	13.315	6.95464	28.066	-34.437	1872	11771.6	103.169	16.185	6.37436	31.694	3700.19	1864							1
067	3509.54	61.623	23.439	2.62908	31.831	647.25	1356	4030.71	107.2	14.007	7.65332	32.057	61.943	2083	4945.86	106.456	13.686	7.77846	30.611	136.197	2106	5683.88	105.718	14.438	7.32221	30.42	421.774	2111	4542.18	103.842	13.662	7.60079	29.883	104.587	2117	3167.59	105.429	14.257	7.39489	33.772	218.16	2048	13973.3	106.832	16.653	6.41518	32.374	6066.41	0
068							1403	3836.42	112.822	12.782	8.82663	29.26	-73.129	1980							2089								6159.89	105.304	15.52	6.78505	31.167	1373.75	2116	-521.052	105.418	15.215	6.92856	31.573	257.58	2211	14318.6	97.29	15.316	6.35218	30.739	5830.57	1
069	2516.57	71.151	16.891	4.21236	29.761	-483.401	1325	1853.11	82.478	13.269	6.21584	24.988	-264.631	1756	2922.11	102.486	12.63	8.11449	27.912	1.125	1799	3950.86	101.101	11.972	8.44479	25.748	-67.845	1746	3548.55	104.563	10.777	9.70242	26.252	-175.678	1746	9705.46	102.235	15.739	6.49565	29.252	3314.96	1789							1
071	2658.24	53.263	22.5	2.36724	29.137	-792.638	1200	3658.42	97.528	15.832	6.16018	28.378	-440.158	1666	4687.47	97.896	16.3	6.00589	27.22	-88.064	1713	4731.99	99.463	13.62	7.30272	27.48	-418.854	1692	5410.48	103.744	13.477	7.69786	25.76	-258.81	1729	-1677.56	99.939	16.931	5.90272	30.448	-930.01	1730	11935.4	98.955	16.38	6.04121	30.051	4675.02	1
072							1246	3768.04	101.158	11.945	8.46865	27.191	-76.81	1919							1956							1962							1868	2534.02	92.735	16.084	5.76567	28.597	-817.189	1929	11273.1	90.633	14.808	6.12054	27.933	4326.51	0
073							1283							1767							1844							1792	4569.33	98.826	11.674	8.46548	28.382	167.623	1847	-2004.99	100	12.562	7.96052	31.687	-356.298	1877	10510.4	98.134	15.698	6.25137	31.91	4538.63	0
075	3511.13	50.875	20.33	2.50246	31.499	-1236.13	1259	4192.85	97.452	12.725	7.65831	27.619	-566.367	1719		91.626	11.933	7.67837	27.906	229.415	1749	4243.53	91.36	14.107	6.47622	26.703	0.032	1728	4530.01	91.846	13.64	6.73358	26.98	-280.866	1648	-1429.61	97.229	16.207	5.9992	31.556	87.348	1726	11295.9	94.887	14.416	6.58206	27.466	5569.81	1
076	2660.93	51.17	21.33	2.39897	32.306	-1187.55	1259	2941.82	98.717	12.821	7.69963	25.686	-1282.01	2047	2943.45	97.295	13.416	7.25216	26.942	-1501.05	1943	4328.74	95.427	14.117	6.75972	25.599	-1193.96	1900	4683.46	98.537	13.537	7.27909	25.879	-1219.76	1877		100.338	14.189	7.07153	29.955	-2024.78	1944	12255.4	97.089	14.416	6.73481	29.288	3344.84	0
078	1385.36	47.336	21.981	2.1535	29.074	-1205.59	1162	3859.83	99.126	10.925	9.07332	27.017	-1192.21	1769	1905.99	101.16	14.624	6.9174	29.403	-1166.97	1860	4391.75	98.865	15.465	6.39282	29.489	-1287.61	1854	4429.97	98.217	14.627	6.71477	29.119	-1506.06	1831		105.636	15.061	7.01388	31.801	-1850.55	2006	12412.6	105.16	16.035	6.55815	31.869	3134.31	0
080	3239.55	49.373	21.866	2.25798	29.413	-635.863	1340	4776.5	96.299	15.457	6.23012	29.414	-257.179	1952															1821.43	95.807	12.256	7.81715	30.88	-739.792	2004		98.756	12.262	8.05382	34.395	-657.206	2073	12892.4	96.866	13.085	7.40283	29.08	4925.45	0
082	4193.03	49.574	20.607	2.40569	26.159	-811.126	1364	3136.21	108.616	13.662	7.95023	25.222	-1658.64	1931	3627.7	106.742	13.279	8.03841	27.324	-1303.92	1962								3819.92	100.187	11.838	8.46317	26.116	-1291.7	1875	-566.789	108.004	16.168	6.68011	29.588	-1755.56	1981	11768.6	100.608	15.993	6.29075	28.8	2858.26	0
083	1516.47	60.469	17.375	3.48023	27.358	-1256.23	1309	2361.17	85.798	14.741	5.82036	27.719	-1160.28	1781															4056.28	102.768	12.489	8.22868	27.986	-1005.05	1885	-1133.71	104.582	12.157	8.60262	31.407	-1217.93	2006	10660.7	98.172	14.278	6.87575	30.272	3887.39	1
084	2748.38	55.762	22.713	2.45507	32.312	-1468.69	1362	3040.84	101.805	14.661	6.94393	30.135	-1304.81	1790								5298.89	101.87	14.23	7.15882	33.493	-616.94	1844	5137.6	102.016	15.584	6.5462	36.751	-1130.93	1795	-591.359	102.71	13.886	7.39666	33.465	-1335.2	1899	12019.8	104.415	16.449	6.3478	34.537	4123.44	0
085							1291	3667.12	98.285	15.901	6.18106	32.709	-173.834	2005	3323.52	103.182	13.477	7.65615	31.009	652.97	1987							2113							2094							2195							1
086	3498.64	57.923	25.757	2.24883	34.022	-595.784	1430	3578.91	104.066	14.874	6.9965	31.506	-158.23	1916	4129.89	108.103	15.186	7.1186	31.354	-598.498	1936							1980	4883.02	104.498	15.457	6.76056	30.003	-302.267	2039	-476.185	110.392	15.369	7.18277	32.478	-667.556	2197	12585.5	102.254	16.811	6.08256	31.292	4892.01	1
087	2265.26	54.552	17.242	3.1639	29.188	-649.85	1538	3043.68	102.916	11.15	9.23013	29.995	138.094	2202	4011.87	105.624	12.344	8.55671	28.376	576.708	2173	5815.2	108.039	13.195	8.18787	30.21	309.584	2245	1512.06	108.443	14.028	7.73047	29.789	259.416	2118	-155.295	109.028	14.596	7.46972	32.988	-173.92	2237	13045.1	103.758	12.632	8.2139	30.822	5393.7	1
088	3311.21	53.306	22.562	2.36265	29.609	-1682.09	1467	4557.12	108.567	11.65	9.31906	35.536	-597.178	2038	4405.71	111.063	12.842	8.64842	32.625	-164.752	2028	4931.64	107.732	14.575	7.39156	31.82	-333.221	2163	4871.73	108.841	16.24	6.70203	33.307	-338.632	2122	-1965.33	110.309	14.959	7.37409	31.195	-76.652	2140	13016.9	105.623	16.051	6.58046	33.3	6001.13	0
089							1323	2352.55	95.356	12.345	7.72426	26.715	-423.351	1668	4084.82	107.653	11.424	9.42341	27.071	305.049	1713								4035.03	95.934	13.521	7.09519	25.682	-210.839	1737	-1640.68	97.617	15.618	6.25029	31.2	-754.191	1785	11429.7	101.791	14.138	7.19982	30.421	3567.21	1
090	2022.88	57.802	20.635	2.80116	30.026	-878.301	1287	2745.39	109.001	11.131	9.79256	28.507	-583.282	1761	3910.98	106.467	12.198	8.72823	27.626	2.3	1814								4450.35	106.145	11.436	9.28165	27.644	-119.408	1732	-728.422	110.032	12.679	8.67829	29.574	211.046	1791	11390.8	100.34	14.263	7.03499	30.887	4065.6	0
091	1724.67	48.07	20.211	2.37841	26.753	-1369.3	1343								3361.93	110.144	11.534	9.54951	28.333	99.635	2175	5024.67	108.121	11.527	9.3798	28.456	-388.981	2207	4317.04	109.578	13.379	8.1903	33.879	436.229	2014		107.641	11.25	9.56809	30.313	-386.032	2076	13672.1	106.056	16.131	6.57467	30.019	4371.29	1
092	1846.6	48.808	23.53	2.07429	29.706	-1450.68	1232	2958.13	102.697	13.813	7.43481	27.615	-479.119	1704	4227.69	103.089	11.922	8.64696	30.462	-53.656	1766	3619.03	100.817	14.294	7.0531	28.797	-278.515	1864	4452.69	99.486	10.579	9.4041	27.433	-318.706	1847	-407.405	100.63	10.204	9.86182	33.003	-1615.05	1931	11547	100.224	12.75	7.86071	31.033	5059.23	1
094	2156.26	52.9	20.451	2.58667	29.326	-1135.23	1204	4064.75	98.436	11.751	8.37682	25.22	-35.806	1690	3984.12	98.887	13.492	7.32931	26.579	439.723	1656	4317.74	96.494	14.007	6.88898	26.942	-16.315	1691	4836.71	104.929	14.194	7.39249	28.206	407.336	1715	-62.306	103.329	14.651	7.05269	32.02	-350.231	1836	11386.9	84.639	16.774	5.04584	30.181	4036.57	0
095							1322							1785							1803	3852.34	99.803	13.709	7.28011	29.074	-741.462	1808							1825		106.535	16.155	6.59455	33.301	-536.801	1919	12182	102.024	16.46	6.1983	32.431	4119.89	0
096	1676.18	57.948	17.53	3.30565	28.606	-1567.22	1337	2677	100.013	11.861	8.43209	29.063	-1216.71	1835	2753.27	101.41	13.221	7.67037	28.656	-1141.33	2079	3861.66	101.226	12.579	8.04722	27.854	-1103.13	2037	4309.16	96.689	12.764	7.57513	27.341	-1023.58	1947		100.345	15.462	6.48978	31.653	-2123.23	1650	10344	97.642	14.485	6.7409	29.836	3442.83	0
097							1326	5519.26	110.057	13.827	7.95957	29.712	256.805	2203	5457.21	106.187	13.269	8.00264	29.673	-101.835	2188	4304.44	95.692	12.903	7.41626	28.367	-103.022	2164							2152							2259							1
098	2333.01	55.71	23.456	2.37509	31.9	-463.38	1361	3989.93	107.365	13.963	7.68925	30.459	-1555.96	1761	6278.94	112.246	14.451	7.76735	29.851	-1047.03	1888	5052.48	110.704	14.679	7.54166	30.537	-1528.27	1911	5788.39	118.942	14.944	7.95918	32.742	-1781.03	2099		116.809	17.103	6.82974	33.879	-2014.33	2071	11923.8	82.046	16.533	4.96256	31.941	3437.51	1
099							1204	4202.35	102.018	13.976	7.29951	28.511	-1460.13	1865							1720							1659							1688		101.308	12.54	8.07879	30.432	-2053.5	1781	12084.2	92.935	14.03	6.62402	27.477	2930.31	0
100	3773.05	53.619	21.646	2.47709	27.615	-1071.07	1509	4802.04	97.365	16.006	6.08303	27.968	-275.883	1957	4031.43	100.789	15.275	6.5983	29.38	-109.049	1950	5768.17	102.011	14.301	7.13314	29.822	-64.145	1980	6583.9	104.76	14.67	7.1411	30.762	-1084.61	1948	-254.134	103.498	17.761	5.82726	32.908	-768.913	2084	14080.3	102.142	15.853	6.44307	30.506	4808.51	0
1000																						3471.03	99.05	10.06	9.84592	24.317	-1.233										101.501	8.151	12.4526	27.465	-456.404		10206.5	101.093	13.23	7.64119	27.732	4305.89
101	3188.84	52.053	20.813	2.50098	32.306	-894.575	1171	3680.97	102.214	9.791	10.4396	27.615	9.858	1618	3028.73	100.789	11.37	8.86447	27.791	378.262	1720	4834.79	100.89	12.774	7.89807	27.555	-90.427	1817	1693.68	97.561	12.042	8.10173	27.613	-87.701	1886	-1158.07	106.491	14.735	7.22708	31.403	-157.084	1981	12197.4	94.146	13.671	6.88655	30.451	5636.13	0
102	2545	47.313	18.743	2.5243	24.226	-1701.76	1198	2258.87	94.78	10.625	8.92047	26.452	-1203.99	1694															3768.45	99.839	11.404	8.75474	27.13	-1060.49	1602	-1677.02	100.717	16.005	6.29285	30.195	-1317.2	1711	10226.9	98.709	14.242	6.93084	30.15	3101.05	0
103	2414.15	46.524	19.306	2.40982	26.786	-454.802	1263	4000.45	95.364	12.919	7.38169	25.804	-1246.05	1775	5381.67	101.399	12.905	7.85734	28.888	-1088.05	1756	5229.76	97.694	10.284	9.49961	25.474	-708.814	1687	5395.46	97.263	10.113	9.61762	24.522	-561.14	1727	-1086.35	104.708	10.817	9.67995	29.25	-2236.61	1763	11949	105.677	13.236	7.98406	30.21	3220.44	0
104	1722.98	47.331	21.002	2.25364	28.248	-1671.21	1230	2084.61	95.988	11.767	8.15739	28.655	-442.447	1824	2174.89	102.393	11.573	8.84758	29.552	50.221	1946	3563.27	98.931	11.136	8.88389	28.889	-229.467	1986	3724.89	97.878	12.121	8.07508	30.039	-334.179	1924		98.169	12.231	8.02624	31.741	-620.498	2054	11090.4	94.387	10.539	8.95597	32.037	3754.42	0
107	2746.81	63.089	19.866	3.17573	27.799	-1054.18	1305	4436.56	106.739	14.329	7.44916	28.354	-513.262	2149	4948.52	112.12	13.752	8.153	28.417	-123.372	2197	4987.81	107.377	14.953	7.18097	27.705	-297.76	2136	5854.31	106.401	15.796	6.73595	29.284	-20.338	2092	-1335.4	106.424	18.143	5.86584	30	-889.733	2118	11938.5	101.466	12.834	7.90603	25.301	6057.42	0
108	2786.98	45.865	18.743	2.44705	23.793	-1037.53	1255	4196.37	101.882	10.817	9.41869	24.391	-893.597	1700	4318.61	100.371	11.667	8.60298	24.406	-886.231	1746	4856.88	98.822	10.419	9.48479	25.509	-753.276	1648	5002.92	98.861	10.09	9.79792	25.666	-385.495	1731	-1107.32	103.12	10.534	9.78925	28.044	-680.029	1780	12239.3	99.746	8.299	12.019	27.157	4136.31	0
110	2775.18	44.425	21.183	2.0972	27.141	-300.947	1207	1578.08	101.525	14.015	7.24402	29.55	-330.707	1810	4392.77	103.456	10.901	9.49051	28.801	0.924	1757	3063.39	101.081	13.521	7.47585	28.06	29.23	1834	5011.84	106.969	12.523	8.5418	33.145	-494.151	1763	-1554.66	106.593	15.285	6.9737	30.084	595.101	1892	12166	100.98	14.151	7.13589	29.839	6054.65	0
111	3581.72	55.682	19.677	2.8298	26.705	-1760.56	1406	4666.19	100.606	14.181	7.09442	32.719	-454.012	2065	2856.78	100.873	13.789	7.31547	28.213	414.581	2129	1763.15	99.013	11.986	8.26072	28.32	-593.741	2075	6242.06	98.722	12.308	8.02096	28.439	60.298	2124	-688.837	109.129	15.321	7.12284	32.426	-91.398	2102	13556	98.475	14.624	6.73379	28.534	4235.46	0
114	2526.3	47.263	20.402	2.31659	28.797	-1750.96	1423	3272.99	99.438	13.315	7.46812	28.112	-196.245	1890	3931.47	102.534	13.395	7.65465	28.8	115.257	1969								3718.22	109.107	14.712	7.41619	30.491	-976.418	2036	-1069.9	107.738	14.599	7.37982	30.037	-330.418	2436	11712.5	102.623	15.312	6.70213	29.469	4464.29	0
115	2815.23	52.77	24.017	2.19719	28.315	-781.897	1332	1787.05	106.646	15.209	7.01203	31.779	195.227	2137	5362.33	108.925	14.448	7.53911	31.442	502.995	2218															-989.284	108.745	16.629	6.53948	33.992	-128.459	2146	11265	103.4	15.303	6.75685	31.374	3725.25	0
116	1869.52	65.002	19.443	3.34321	29.647	-290.464	1397	3464.82	100.445	16.434	6.11202	30.351	-1309.29	1939	3634.37	107.879	13.203	8.17079	30.165	-1398.03	2077	4188.56	107.766	11.739	9.18017	29.601	-1346.02	2089	4353.79	107.062	12.593	8.50171	30.43	-1266.99	2142	104.83	108.626	12.001	9.05141	29.564	-1740.01	2242	12540	104.551	14.653	7.13513	31.659	3936.78	1
117	3502.58	54.933	21.925	2.5055	30.089	-407.636	1272	3008.13	105.724	13.236	7.98761	29.302	-419.583	1838	4813.79	106.285	11.576	9.1815	28.758	272.369	1821								5387.02	103.814	13.279	7.81791	28.176	-499.911	1856	3070.62	105.655	11.87	8.90101	32.259	-926.718	1897	12129	102.738	14.85	6.91838	32.73	4527.25	1
118	3189.33	47.561	21.601	2.2018	30.602	-1990.38	1328	4326.74	96.913	15.003	6.45957	29.7	-1173.97	1948	6224.5	105.337	13.767	7.65141	32.012	-1496.91	2096	6044.94	102.866	13.898	7.4015	31.359	-1325.23	2043	7084.91	108.453	12.144	8.93058	33.631	-1438.54	2044	-380.565	106.329	13.12	8.10434	34.476	-1994.17	2103	13417.1	103.156	13.393	7.70223	31.921	3909.09	1
122	3260.47	46.851	22.674	2.06629	28.841	-675.833	1283	3283.24	100.054	11.724	8.53412	28.171	-202.405	1818	4380.46	110.984	9.315	11.9145	27.005	217.867	1925	2724.13	114.574	12.381	9.25402	30.21	-226.085	1987	3469.91	109.575	13.282	8.24989	30.165	-163.235	2014	-1678.17	112.221	13.946	8.04682	32.354	-391.326	2112	12512.4	102.501	15.169	6.75727	31.146	4760.39	0
123	3039.15	66.803	19.108	3.49607	31.078	-917.705	1500	3712.62	106.012	15.126	7.00859	30.644	-136.231	1980	2565.3	106.89	15.212	7.02669	30.882	310.722	2128	4794	106.006	14.569	7.27613	30.868	-323.388	2216	3247.37	107.434	14.762	7.27774	30.822	-153.449	2098	-674.328	109.332	15.326	7.13376	33.155	-760.574	2098	13331.9	104.38	14.946	6.98381	31.491	5442.25	1
125	3315.23	52.606	21.469	2.45032	31.006	-64.122	1393	4037.01	96.118	13.269	7.2438	27.419	-989.68	1789	5768.45	95.708	13.591	7.04201	29.469	-293.453	1965	5619.95	93.632	10.629	8.80911	27.028	-515.338	1794	5404.59	94.306	12.015	7.84902	27.32	-604.329	1789		98.306	16.011	6.1399	33.143	1957.84	1855	13620.2	94.473	15.603	6.0548	28.525	4954.59	0
127	2212.24	43.55	20.028	2.17446	26.192	-652.422	1267	1791.33	94.397	15.359	6.14604	27.904	-995.958	1892	3786.11	94.865	15.563	6.09555	28.478	-548.791	1983	3860.84	91.984	17.224	5.34046	29.832	1329	1985	2804.99	91.216	15.741	5.7948	28.617	-955.606	2006	-1406.17	94.001	15.132	6.21207	28.066	-1383.08	1979	10603.5	98.48	7.595	12.9664	20.159	690.953	0
129	3828.03	50.277	24.491	2.05288	27.215	-1619.98	1403	3137.33	91.449	16.791	5.44631	25.774	-580.195	1836	4850.6	95.345	15.612	6.10716	26.601	-1082.77	1746	4009.1	92.372	16.27	5.67744	26.035	-711.06	1795	4832.1	96.666	16.084	6.01007	26.771	-735.276	1918		99.237	17.842	5.56199	31.353	-658.476	1906	12329	98.164	12.001	8.17965	28.81	2920.76	1
130	2274.2	56.484	21.281	2.6542	27.465	-321.041	1368	2717.73	99.672	13.803	7.22104	26.378	-67.31	1795	3190.18	105.408	14.363	7.33886	27.641	173.515	1992	4132.67	105.343	15.134	6.96068	27.243	188.529	1940	3703.34	100.672	13.244	7.60133	26.538	-133.739	1893	-864.059	107.129	15.66	6.84093	29.049	-1343.73	2016	12770	95.883	15.9	6.03038	27.348	5244.2	1
133	3690.57	53.491	23.824	2.24526	30.835	-126.134	1410	3586.19	100.812	15.903	6.33918	27.465	-146.628	2022	3184.93	96.626	14.151	6.82821	27.042	256.959	1982	4952.37	102.777	15.23	6.74833	29.555	-5.15	2145	5366	101.916	13.512	7.54263	28.848	-196.753	2009	11.063	106.759	19.097	5.59035	35.22	986.368	1394	11807.4	87.387	14.692	5.94793	30.903	5042.96	1
134							1338	3784.7	106.257	12.601	8.43243	26.135	-1242.42	1790	4886.58	112.5	13.789	8.15868	27.466	-1709.54	1798	4483.7	112.818	15.607	7.22868	28.192	-1127.38	1789	4871.87	110.142	15.3	7.19882	26.866	-1463.46	1811	2238.4	112.217	15.321	7.32439	31.506	-2008.46	1847	11866.2	109.183	15.565	7.01465	30.407	3262.29	0
135	3750.28	80.433	14.162	5.67949	31.01	-1070.6	1612	2934.79	108.771	11.612	9.36712	32.253	-729.201	1980	4704.46	103.563	12.97	7.98481	30.314	145.339	2059	5524.22	107.563	11.326	9.497	31.374	276.293	2027	5837.43	109.734	13.085	8.38624	32.73	265.214	2037	10933.3	105.298	13.235	7.95603	30.33	3565.09	1683							0
136	3080.04	76.549	20.72	3.69445	33.541	-1225.54	1350	2722.17	104.728	10.904	9.60455	27.94	-680.775	1724	3704.28	107.472	12.407	8.66221	26.814	302.812	1737	2799.81	106.89	11.25	9.50133	27.183	-98.42	1784	4598.37	109.083	12.633	8.63477	30.706	-514.64	1750	-2327.78	110.164	16.922	6.51011	31.765	-827.775	1754	12040.6	112.535	13.39	8.40441	28.928	4928.84	0
138							1358	3884.08	99.933	11.463	8.71787	25.966	-996.55	1880	5016.31	100.648	13.764	7.31241	27.733	-1410.19	1913	4488.83	102.964	13.139	7.83652	29.275	-829.26	1975	4853.96	101.891	9.457	10.7741	28.228	-1465.86	1981	-424.49	103.693	10.389	9.98104	30.706	-2053.24	2015	11515.2	103.283	10.068	10.2585	29.359	2148.07	0
139	2844.29	63.657	22.174	2.87079	29.583	-1271.52	1236	2267.6	86.332	16.406	5.26222	27.269	-1569.17	1685								3732.1	99.556	12.494	7.9683	26.957	-892.983	1769	3424	98.505	12.672	7.77344	29.156	-606.996	1818	-1662.48	101.165	13.189	7.67041	32.488	90.618	1887	11050.3	98.844	12.566	7.86599	29.995	4045.32	0
143	3131.33	46.267	22.209	2.08325	28.862	-354.403	1311	2571.9	96.054	13.39	7.17356	28.344	-234.646	1769	3865.45	113.395	13.282	8.53749	31.443	238.571	2030	4380.32	100.118	13.48	7.42715	28.866	-51	1927	4708.51	106.482	14.03	7.58959	29.131	38.219	1880		104.444	15.892	6.57211	30.565	18.063	1806	12884.9	101.41	12.633	8.02739	26.327	5393.83	1
144	2561.02	59.911	21.222	2.82306	28.352	-513.08	1387	2726.54	100.929	13.095	7.70745	28.045	-652.703	1822	5153.13	107.983	12.886	8.37987	26.857	102.591	1908	4098.04	111.948	13.333	8.39631	24.861	142.082	1964	5960.54	110.098	15.33	7.18187	29.049	-177.752	1980	-1541.44	111.92	15.768	7.09792	30.054	629.902	2022	12522.8	108.533	15.043	7.21485	28.369	5027.73	0
146	2755.63	56.829	20.943	2.71351	28.267	-429.053	1298	3393.72	99.121	12.764	7.76567	25.086	-1511.75	1811	2521.56	101.646	11.724	8.66991	24.487	-1208.47	1929								4090.1	96.007	11.15	8.61049	26.81	-1469.59	1766	2577.59	97.359	9.62	10.1205	29.486	-1398.09	1716	10738.3	97.52	8.823	11.0529	27.33	4301.61	0
147	3029.9	52.91	21.623	2.44693	30.362	-1070.54	1341	3714.48	99.445	14.107	7.04934	29.709	-1604.04	1936	4061.24	104.8	16.663	6.28938	29.936	-1496.19	1974	4424.94	101.607	10.345	9.82185	29.418	-1438.09	1918	4651.22	105.57	11.887	8.88113	30.016	-1758.56	1987	-841.481	106.715	13.047	8.17927	32.638	-1906.42	2137	13144	103.9	15.314	6.78464	32.553	2735.82	0
148	2767.23	57.556	18.251	3.15358	25.358	-220.203	1314	3720.03	115.441	12.349	9.34821	28.814	109.742	1917															3321.86	104.056	5.806	17.9221	27.791	-118.566	1809	-1694.12	107.814	8.625	12.5002	31.33	-117.932	1936	12169.6	100.772	7.813	12.898	29.489	3582.32	1
149	2754.72	52.825	22.592	2.33822	29.641	-486.915	1335	1303.52	97.583	12.602	7.74345	29.281	-512.415	1768	4417.45	98.892	13.905	7.11197	30.888	-185.54	1766	4107.24	103.241	14.345	7.197	30.487	-318.213	1778	3925.74	98.364	12.842	7.65955	30.825	-130.551	1839	2731.47	99.561	16.568	6.00923	31.567	-753.992	1857	12055.4	96.765	15.877	6.09467	29.972	4666.66	1
150	1933.45	62.613	20.863	3.00115	25.853	188.938	1360	3573.56	104.444	14.139	7.38694	28.8	-502.945	1824	2975.73	108.091	13.905	7.77353	26.959	-682.873	1900	2883.72	111.086	14.594	7.61176	19.212	604.397	1919	4339.99	108.118	12.632	8.55906	15.048	-112.949	1911	-1631.79	112.624	16.633	6.77112	21.75	802.915	2065	13814.7	107.252	15.168	7.07094	24.839	8043.73	1
151	2523.8	43.09	20.012	2.15321	25.154	-1575.94	1346	4595.67	93.577	12.66	7.39155	24.996	-277.547	1818															6964.89	106.037	13.447	7.88555	25.772	-274.111	1806	601.36	104.196	15.618	6.67153	30.53	-736.2	1852	14512.6	98.874	14.374	6.87867	27.985	3483.46	1
152	2391.13	57.826	18.755	3.08323	27.555	-539.432	1375	3297.44	90.893	13.418	6.77396	26.884	-186.054	1754	1006.93	105.818	14.602	7.24682	29.599	-911.708	1900	3730.85	102.562	13.444	7.62883	28.539	-435.47	1891	3916.13	105.263	12.154	8.66077	28.18	255.418	1869	1649.83	105.937	15.768	6.71848	31.292	211.858	1873	11073.7	105.409	14.701	7.17019	27.933	5607.06	0
153	2872.48	54.655	19.022	2.87325	23.863	-1797.03	1279	3508.97	100.252	10.804	9.27916	26.711	-301.87	2026	1126.17	101.309	14.015	7.22861	26.601	-198.185	1892	4369.83	104.244	12.209	8.53829	28.285	-27.216	1944	4463.02	101.052	11.435	8.83708	27.783	-580.457	1938	-814.724	105.978	14.887	7.11883	32.86	-648.546	2097	10969.1	100.963	12.856	7.85338	30.036	4961.16	0
154	3148.98	51.671	18.554	2.7849	28.207	-406.098	1367	4628.91	104.651	11.483	9.11356	28.886	290.471	1815	2225.59	102.705	11.342	9.05528	28.423	223.47	1898		107.975	13.567	7.95865	29.424	-315.316	1916	6081.94	108.202	12.431	8.70421	28.164	-12.562	1814	5047.87	104.815	11.35	9.2348	27.77	-742.394	1863	14206	103.365	14.047	7.35851	30.95	4542.04	1
156	3789.54	46.681	22.029	2.11907	27.463	-1381.92	1371	4184.96	107.194	14.088	7.60889	29.449	-1285.29	1904	6679.76	101.246	16.356	6.19014	28.192	143.286	1992	3206.6	102.02	15.108	6.75271	32.259	69.378	2091	6270.29	105.481	12.98	8.12643	31.396	165.178	1943	5367.04	105.595	14.627	7.21918	30.982	164.126	2062	13268.9	102.461	15.721	6.51746	31.258	5995.05	0
157	2976.02	51.306	23.623	2.17187	30.576	-700.519	1341	2865.43	100.531	11.389	8.82703	28.192	-657.707	1730	2274.68	105.131	11.031	9.5305	28.376	-81.844	1708	2715.79	104.595	13.333	7.84482	28.458	-537.166	1737	3873.63	107.909	12.078	8.93434	28.83	-466.606	1782	-1201.36	108.919	14.939	7.29092	33.42	-527.47	1814	10252.3	105.601	14.703	7.18228	30.45	5089.62	1
160							1271	3735.64	100.031	9.889	10.1154	27.094	-1684.67	1771	2708.57	100.628	13.709	7.34029	28.601	-1755.83	1918	5429.48	100.603	12.334	8.15656	29.436	315.618	1941	3049.07	99.942	12.73	7.8509	31.762	-1528.08	1927		103.422	12.572	8.22638	33.257		1911	12563.3	98.059	15.635	6.27176	31.056	9981.89
162	2912.03	51.419	21.727	2.36659	28.133	-872.442	1277	3263.67	99.437	11.209	8.87117	28.385	566.724	1800	2395.48	101.374	12.697	7.98409	27.928	651.405	1901									103.31	13.683	7.55024	27.448	2.804	1881	-660.509	101.716	10.92	9.31465	29.077	288.151	1910	12775.2	98.53	13.789	7.14555	28.356	4270.05	0
163	2058.91	59.106	21.82	2.7088	29.773	-829.27	1469	3494.59	100.479	12.323	8.15378	29.731	-1035.4	2028	4647.53	100.344	8.681	11.559	29.334	-201.36	2052	5272.66	99.883	6.34	15.7544	29.009	-652.947	2035	5334.04	98.807	7.212	13.7004	29.299	-226.021	2082	-1916.69	108.224	13.098	8.26264	34.414	-943.171	2059	13048.5	97.051	13.804	7.03064	30.865	4526.54	0
164	2325.93	63.116	17.192	3.67124	27.958	-929.039	1339	3074.42	95.664	14.066	6.80108	26.992	-720.742	1739	4950.52	101.91	14.066	7.24513	28.823	37.647		3594.57	94.887	14.105	6.72719	27.969	-176.488	1499	1385.42	100.845	13.959	7.22437	28.41	-808.189	1988	-365.776	100.668	13.315	7.5605	27.433	-942.989	1926	11115.1	96.538	15.985	6.03929	28.777	4346.37	0
165	2446.28	48.296	22.062	2.1891	29.25	-654.72	1270	2890.22	109.38	12.098	9.04116	29.509	-1234.35	1754	2629.52	104.737	12.363	8.47181	27.625	-1196.83	1949	3592.62	101.233	11.735	8.62659	28.628	-1455.99	2024	3883.28	99.553	11.911	8.35807	27.22	-1514.72	1927	-578.524	102.805	12.515	8.21454	32.671	-1453.72	2058	11275	99.501	13.639	7.29533	32.398	2666.05	1
166	2591.05	63.783	18.751	3.40158	30.808	-589.05	1452	4684.29	112.668	13.957	8.07251	33.903	113.044	2048	2877.36	102.098	15.779	6.4705	32.707	112.487	2201	6357.33	103.166	13.852	7.44773	31.957	13.432	2243	6970.34	104.164	16.117	6.46299	31.47	220.63	2001		106.79	16.217	6.58507	33.897	-302.677	2334	12872.6	99.799	15.034	6.63822	29.691	5337.19	1
167	2587.8	56.688	17.583	3.22402	26.759	-1673.62	1296	745.823	101.962	12.927	7.88752	27.075	-1166.56	1772	3645.82	103.469	10.458	9.89377	25.586	-1254.21	1848								3854.66	102.459	12.956	7.90823	25.5	-1370.6	1883	-1061.91	105.823	16.051	6.59292	29.727	-1522.76	1978	11919	97.967	15.301	6.40265	28.059	2747.49	0
168	3278.87	50.968	20.596	2.47466	28.042	-562.718	1172	5074.85	105.063	10.293	10.2072	25.799	-291.612	1632	5595.54	97.345	11.17	8.71486	24.446	247.743	1663								5787.76	96.36	12.855	7.49592	24.522	-203.149	1652	-1396.04	95.06	16.225	5.85886	27.47	-363.407	1722	13715.1	92.326	12.195	7.57081	29.904	5761.54	0
169	2198.3	63.185	17.524	3.60563	28.783	-1003.01	1451	3928.6	103.747	10.885	9.53119	26.438	-383.893	2028															6054.51	98.442	13.966	7.04869	28.973	-405.636	2053	-1013.6	101.025	13.221	7.64125	29.79	-106.942	2203	13317.7	95.086	14.92	6.37306	27.776	4151.87	1
171	2627.68	66.932	23.093	2.89837	32.401	-1381.55	1416	1896.44	111.052	12.117	9.16497	31.321	-1276.68	2049	2442.46	105.23	14.009	7.5116	29.743	-1213.76	2127															-832.352	97.187	10.835	8.96973	31.213	-1847.06	1991	10624.1	95.353	14.047	6.78814	31.261	3327.19	1
172	3486.36	54.85	21.981	2.49534	29.181	-790.376	1307	2870.78	104.698	10.037	10.4312	26.821	-1050.36	1777	1332.39	109.728	12.572	8.72797	28.194	-1023.9		4811.78	109.692	15.097	7.26581	29.931	-1555.56	1908	4418.05	108.331	15.245	7.106	30.852	-1447.12	1950	-1794.48	109.606	16.278	6.73338	31.657	-1751.86	1970	12531.8	105.324	16.46	6.39878	31.538	3435.53	1
173	2088.63	63.942	19.172	3.33518	25.012	-1331.05	1341	3346.35	103.376	14.253	7.25293	27.614	-465.949	1918	4532.57	104.555	10.54	9.91983	26.138	-323.169	1913								3317.69	100.69	9.432	10.6754	26.325	-430.655	1855	-951.046	105.93	11.701	9.05307	26.312	-639.278	1900	11474.8	104.432	14.094	7.40968	27.568	4828.56
175	3555.32	55.223	17.04	3.24079	27.716	-600.705	1247	3674.46	95.531	13.146	7.26693	25.807	-284.731	1712	3209.32	93.821	14.425	6.50406	27.941	-63.702	1770	4208.95	95.427	13.664	6.98383	26.457	-452.288	1805	4804.12	92.886	15.6	5.95423	26.378	113.529	1802		97.55	14.81	6.58677	29.914	-588.372	1807	13349.4	86.618	14.214	6.09385	28.685	4932.08	1
176	2682.2	55.409	18.698	2.96337	27.516	-926.725	1316	3894.5	98.473	12.974	7.59003	27.341	-472.584	1760	5227.55	93.804	13.982	6.70891	27.519	-193.614	1904	5169.36	96.915	12.644	7.6649	26.415	-74.019	1805	5424.02	93.691	12.903	7.26118	26.571	-571.738	1791	1685.33	96.927	14.853	6.52575	29.225	-715.278	1885	12346	97.23	13.663	7.1163	27.348	4740.89	1
177	2958.1	49.443	20.348	2.42987	31.169	127.983	1333	3370.83	91.148	13.662	6.67164	30.104	-364.117	1917	5069.76	101.318	13.276	7.63167	28.669	268.115	2056	4835.72	99.219	14.015	7.07949	29.11	78.408	2005	5471.28	101.385	13.025	7.78388	31.161	759.651	1813		101.39	16.955	5.97995	32.924	-30.805	1509	11789.9	97.437	14.494	6.72257	30.468	5430.78	0
179	2223.01	47.191	19.72	2.39305	28.563	-1343.63	1307	3606.07	101.986	13.583	7.50836	27.45	-399.822	1754	3439.01	101.169	12.241	8.26477	27.964	52.259	1857	3492.08	100.426	12.326	8.14749	28.442	-178.723	1812	5232.66	107.941	11.504	9.38291	28.213	-1450.91	1827		103.073	11.566	8.91172	29.121	-628.585	1861	12585.7	99.95	12.312	8.1181	27.348	4725.11	0
180	2371.39	51	22.16	2.30144	28.524	-960.594	1201	3122.11	98.904	10.223	9.67466	26.264	-1206.96	1616	3787.36	105.797	13.092	8.08104	27.461	-824.602	1712	3021.63	103.368	13.591	7.60562	28.047	-1197.49	1710	3437.22	94.785	9.938	9.53763	27.378	-918.385	1667		104.87	10.152	10.33	29.55	-1070.12	1775	9775.07	102.13	14.723	6.93677	29.731	4169.48	0
181	2668.41	51.134	20.366	2.51075	28.989	156.36	1192	5598.35	98.73	12.374	7.97883	27.91	-389.096	1769	2560.62	100.028	11.576	8.64098	27.107	-932.32	1810	5152.7	98.525	13.712	7.18531	28.247	-1042.62	1825	4861.27	94.914	13.686	6.93512	27.605	-1035.98	1822		96.125	13.026	7.37947	33.725	1458.43	1908	11838.4	93.495	15.197	6.1522	29.975	4070.99	0
182							1545	2509.09	103.909	14.345	7.24357	30.187	-59.225	1996	3437.16	100.229	14.23	7.0435	27.236	-260.111	2002	4882.89	101.879	15.899	6.40789	26.497	181.67	2115	3079.8	104.018	14.773	7.04109	29.009	-261.073	2129		104.295	14.552	7.16706	27.692	27.75	2165	12805.5	102.146	14.5	7.04455	30.293	5227.69
183	3234.14	50.66	21.671	2.33769	28.271	-613.506	1345	3057.37	102.314	13.963	7.32751	28.66	-879.385	1995	442.206	102.171	13.686	7.46537	28.28	-536.503	2012	5144.35	103.324	13.63	7.58063	28.227	-725.702	1750	5422	102.206	13.179	7.75522	26.4	-1230.57	2088	10233.9	86.185	16.533	5.21291	30.001	1894.31	2014							0
184	2417.85	58.143	22.316	2.60544	29.583	-785.164	1263	3063.08	104.657	12.046	8.68811	27.837	-289.398	1680	2720.94	105.194	12.901	8.15394	29.842	-107.822	1796	15782	105.287	10.01	10.5182	27.545	-393.349	1822	3651.75	95.079	13.315	7.14074	27.773	-720.391	1737	25.748	103.334	15.851	6.51908	31.998	-1441.76	1857	12563.2	88.722	14.971	5.92626	29.247	4229.11	0
185	3619.35	47.355	20.065	2.36008	26.149	-1449.79	1169	4016.5	96.261	12.004	8.01908	25.835	322.77	1601	3059.41	97.141	12.291	7.90343	25.816	767.109	1687	4486.88	97.543	11.761	8.29377	25.011	686.272	1676	4126.78	95.901	13.322	7.19869	25.835	89.491	1622	3091.63	98.719	14.944	6.60593	29.57	-215.829	1768	12164.2	96.001	14.458	6.63999	27.384	4642.76	0
186	2897.67	50.86	21.477	2.36811	29.723	-664.624	1367	5286.06	108.512	11.898	9.12019	28.362	-1641.56	1895	3394.19	109.696	12.903	8.50159	27.742	-1432.89	2018															-1099.19	110.841	14.238	7.78487	32.454	-944.496	1959	12583.8	104.609	14.427	7.25092	31.206	3555.81	0
188	2292.28	51.981	22.482	2.31212	30.278	-32.624	1404	3792.69	106.44	13.553	7.85361	31.985	211.162	1964	5216.68	109.432	12.997	8.41979	30.362	381.847	2035	5125.54	109.657	10.738	10.2121	29.054	183.868	2081	4872.79	108.352	12.981	8.34697	30.432	-266.857	2091		110.082	14.103	7.80557	32.884	-596.345	2094	13246	104.198	15.776	6.60484	32.226	5133.84	1
190	2538.59	50.169	19.064	2.63161	27.831	-740.756	1388	3739.01	93.497	10.954	8.53542	26.25	-383.936	1864	2098.76	97.461	11.828	8.23985	28.123	171.974	1928	4904	98.644	11.356	8.68651	28.565	-498.8	1932	6163.4	95.85	13.404	7.15085	27.854	-321.833	1955	-550.656	100.762	15.135	6.65755	33.442	179.741	1998	13368.7	99.696	14.895	6.69325	29.359	4988.57	0
191							1113	2714.44	105.785	14.257	7.41986	28.952	52.014	2069	6278.77	113.351	13.05	8.6859	28.888	410.241	2153	5530.98	106.123	13.662	7.76775	29.248	8.032	2349	5150.72	102.655	16.468	6.2336	29.694	1656.16	2109	804.325	105.566	16.699	6.3217	32.921	-205.92	2129	14027.5	103.737	15.601	6.64938	30.695	5638.11	0
193							1384	4369.79	105.263	13.418	7.84491	26.411	-230.146	1939	3158.66	104.792	14.903	7.0316	27.769	308.835	1899	5134.02	103.648	14.662	7.06916	27.448	-196.804	1917	5464.16	102.167	15.066	6.7813	27.644	-140.464	1864	-229.728	105.308	15.538	6.77745	29.471	-647.192	2029	14401.2	102.759	14.101	7.28736	27.496	5134.94	0
194	3548.45	57.798	20.125	2.87195	31.8	-2074.83	1403	3065.19	107.612	15.075	7.13844	30.597	-1233.52	1972	2140.33	98.122	13.829	7.09538	29.647	-1560.35	2180	3963.27	98.289	13.683	7.18329	28.13	-947.482	2133	4574.74	101.232	13.712	7.38273	29.975	-1861.31		-1274.93	100.88	14.735	6.84628	31.117	-2020.79	2054	11773.1	94.663	14.959	6.32816	29.388	2661.41	1
195	3637.62	50.987	23.052	2.21183	30.456	-80.428	1469	2607.57	99.322	10.27	9.67108	28.628	-582.115		3065.2	103.971	12.859	8.08547	30.406	-139.295	2121	5486.97	105.443	11.064	9.53028	30.678	-69.005	2116	5078.67	107.264	11.037	9.71858	30.936	179.563	2101	2838.38	107.371	10.904	9.84694	32.556	-561.356	2132	13262.1	100.33	12.988	7.72482	31.203	4888.14	1
196	2678.44	50.186	19.224	2.61059	26.016	-642.719	1264	5761.99	103.286	13.333	7.74664	26.537	-1515.02	1905	3914.78	103.417	13.663	7.56913	27.77	-1211.83	1911	5029.22	105.749	15.443	6.8477	26.138	-1176.12	1918	4425.78	109.133	14.098	7.74103	30.657	-1484.95	1957	-1403.8	109.433	16.035	6.82463	31.987	-1383.9	2063	14305.7	102.025	14.066	7.25331	27.63	3870.85	0
198	2437.41	55.256	19.403	2.84781	29.471	-1186.26	1284	3264.5	104.635	12.579	8.31823	30.311	-1630.04	1787	4116.9	106.794	13.758	7.76232	29.585	-1199.76	1877	3876.27	107.024	13.248	8.0785	29.712	-1606.46	1816	5350.07	104.972	12.822	8.18687	27.038	-1657.4	1799	1751.49	107.712	13.541	7.95451	32.459	-1588.11	1882	12632.3	105.349	14.256	7.3898	32.794	3478.69	1
199	2763	49.739	20.681	2.40506	30.187	-1099.97	1367	3552.53	94.529	13.052	7.24249	30.121	-1008.65	1817	2462.87	98.667	13.963	7.06632	29.638	-208.441	1893	4902.25	99.914	14.324	6.97529	30.029	-1305.29	1871	5175.16	99.403	12.855	7.73263	33.379	-1446.18	1906	2841.12	98.023	15.168	6.46249	34.133	-949.58	1913	11126.2	94.672	11.266	8.40334	26.111	4809.72	0
200	2679.62	49.275	22.618	2.17857	28.745	-934.76	1276	3809.04	97.663	13.29	7.34861	30.234	-1809.88	1798	2868.51	98.24	13.897	7.06915	28.689	-1164.95	1838	5044.68	104.577	12.981	8.05616	29.127	-1609.02	1858	4174.13	97.749	14.61	6.69055	28.926	-1508.62	1795	900.373	107.437	16.465	6.52517	31.421	-1939.43	1885	13359	98.754	15.52	6.36302	29.638	3747.78	1
201	2933.47	45.356	22.682	1.99965	28.953	-1036.69	1267	2338.2	100.984	14.709	6.86546	29.814	-1185.72	1848	2002.09	105.454	14.712	7.16789	28.894	-1434.02	1968	3957.26	102.124	15.108	6.7596	28.847	-1639.06	2086	4471.78	97.786	12.919	7.56916	24.77	-1077.63	2038		104.226	16.487	6.32171	30.773	-2079.15	2008	11830.4	99.153	15.618	6.34864	28.398	3002.47	1
202	2329.31	48.139	19.121	2.5176	27.418	-1435.31	1228																													-994.589	100.998	13.501	7.48078	29.653	-891.222	1699	10735.9	98.168	12.06	8.13997	28.746	4354.72	1
204	2979.76	55.168	22.665	2.43406	32.218	-589.241	1337	4042.16	107.323	16.091	6.66975	32.374	-204.183	1833	4738.4	106.744	14.303	7.46305	28.935	-169.216	1827	4483.25	104.403	15.133	6.89903	33.995	-578.793	1878	3904.63	105.765	16.073	6.58029	29.413	-659.591	1868	-1559.62	107.043	14.512	7.37617	32.748	-1298.95	1940	11103.8	101.969	15.644	6.51809	30.314	4125.73	0
205	2816.45	61.188	19.521	3.13447	28.466	-180.189	1384	2965.51	102.686	12.675	8.10146	27.692	-332	1854	3818.74	106.702	7.713	13.834	29.411	231.146	1886	3939.16	108.908	7.524	14.4747	28.318	-27.561	1926	4267.21	110.313	10.028	11.0005	32.88		1889		108.492	8.349	12.9946	29.433	-489.509	1954	11018.5	104.242	11.498	9.0661	29.139	4880.44	0
206	2680.09	51.853	20.543	2.52412	29.371	-1243.57	1144	2397.12	96.273	11.775	8.17605	27.1	-1507.93	1562	4285.51	97.798	12.283	7.96206	26.452	-1178.87	1654	3534.01	100.721	11.982	8.40603	29.142	-1149.81	1682	3128.54	98.957	10.223	9.67984	27.799	-1307.29	1673		102.553	12.225	8.38879	32.183	-1679.31	1701	11469.8	95.784	13.69	6.99664	30.088	3886.18
207	3260.08	43.981	20.76	2.11855	24.084	-923.664	1308	2505.43	97.448	12.001	8.11999	26.328	-477.761	1779	4687.81	97.521	9.15	10.658	25.992	-359.069	1741	3324.33	97.141	8.968	10.832	27.393	-399.03	1690	3519.25	97.955	9.101	10.7631	28.077	-556.697	1770		99.701	9.44	10.5615	31.36	-734.896	1833	10194.7	95.36	10.24	9.3125	29.538	3536.49	0
210	3085.23	63.007	20.546	3.06663	30	-796.215	1569	3276.95	108.205	13.593	7.96035	32.226	-1606.24	1709	2074.85	103.38	11.877	8.70422	26.477	-119.149	1695	4377.83	109.022	12.697	8.58644	28.659	76.722	1773	5854.34	107.252	10.09	10.6295	26.921	403.163	1764	54.27	109.267	9.359	11.6751	28.407	37.779	1869	12907.5	105.91	13.538	7.82316	30.45	4912.29	0
211	2459.72	42.871	21.509	1.99317	26.947	-900.821	1386	2847.94	103.848	11.574	8.97252	27.432	-631.625	1694	3434.18	94.444	7.164	13.1831	27.325	-432.305	1688	4098.04	98.886	5.886	16.8002	29.463	-53.417	1784	1305.55	97.174	5.266	18.4531	29.881	-364.031	1803	4070.41	100.313	4.95	20.2653	28.8	-1385.49	1772	10730.1	99.076	7.895	12.5492	29.322	4053.65	1
212							1200	1915.2	106.101	12.714	8.34521	30.75	-1585.38	1598	753.015	106.589	14.079	7.57078	30.017	-1563.92	1574	2790.31	106.322	14.319	7.42524	30.56	-1172.28	1612	2970.24	104.975	15.693	6.68929	30.613	-1768.21	1528		104.793	13.452	7.79014	29.703	-2429.89	1633	9262.71	100.11	14.011	7.1451	28.97	2864.03	0
213	2642.92	54.404	21.937	2.48001	31.261	26.548	1344	4088.26	107.881	15.511	6.95513	32.785	-1254.12	1920	3132.55	110.325	14.762	7.47358	31.533	-1144.86	1894	4838.97	107.724	16.135	6.67642	31.693	-1135.03	1411	4753.92	110.6	16.891	6.54787	32.478	-1456.39	1858		107.961	15.327	7.04384	33.221	-1647.86	1916	12715.9	107.908	15.443	6.9875	31.288	3257.12	0
214	2334.69	56.934	23.481	2.42468	30.168	-1190.82	1328	3833.51	95.84	12.679	7.55896	29.341	-377.529	1866	2971.79	106.093	16.696	6.3544	31.086	108.441	2065	4313.53	108.439	16.996	6.38027	32.303	-330.289	2123	4764.37	107.026	14.458	7.40255	31.591	-220.635	1980		109.311	16.103	6.78824	30.923	-428.047	2092	11825.7	98.981	15.948	6.20648	31.031	5873.76	1
216							1251	2524.44	111.547	14.107	7.90721	28.118	-410.255	1659	2144.42	100.45	14.624	6.86885	27.12	-188.831	1758	4401.78	101.887	16.092	6.33153	29.625	83.651	1774	387.217	98.268	14.329	6.85798	29.304	-510.202	1738	337.467	103.346	15.6	6.62474	32.328	-1154.15	1792	12080.5	99.272	14.989	6.62299	28.079	4484.68
217	3018.1	54.233	20.863	2.59948	30.388	-1550.19	1278	2963.73	101.909	12.838	7.93807	29.049	-1633.59	1705	2137.98	102.626	12.231	8.39065	29.555	-1281.48	1750	3238.76	105.048	14.692	7.15001	34.409	-1848.81	1735	3830.08	102.226	14.871	6.87418	30.242	-1511.26	1735	-1339.96	108.02	15.906	6.79115	34.966	-2549.32	1817	11655.3	100.861	14.771	6.82831	31.593	2976.22	0
218	2082.33	53.647	18.136	2.95804	25.632	-1220.77	1257	2629.66	102.203	16.881	6.05432	34.115	-1184.12	2171	1307.8	102.455	6.904	14.8399	32.968	-348.382	2108	3391.37	104.35	6.323	16.5032	32.066	-498.955	2088	3770.63	104.896	5.654	18.5525	30.311	-980.53	2127	-186.754	108.792	8.37	12.9978	34.096	-1203.23	2155	11030.7	109.637	8.587	12.7678	33.273	551.748	1
219	2869.63	57.649	22.484	2.564	30.132	-1158.44	1418	3427.06	91.77	15.443	5.9425	30.811	-40.319	2062	4020.71	104.223	12.009	8.67874	30.59	134.842	2117	5039.69	104.802	11.812	8.8725	30.491	-301.862	2236	5089.7	105.797	13.315	7.9457	30.389	-257.991	2304		104.86	11.48	9.13415	31.292	-917.662	2406	13661.8	102.777	12.566	8.17898	30.852	4243.71	1
221							810	3025.7	91.396	13.072	6.99174	26.1	-1344.01	1579	5792.45	98.294	14.599	6.73293	26.388	-1384.33	1637	5811.01	98.153	14.27	6.87828	26.322	-845.723	1643	6259.52	100.257	13.092	7.65788	31.203	-58.63	1585		102.243	17.4	5.87603	32.128	-1588.7	1684	14084.5	95.549	16.811	5.68372	26.571	3701.96	1
222	2039.61	54.824	22.769	2.40784	29.888	468.745	1499	2141.93	76.496	20.479	3.73534	30.303	-664.399	1940		93.058	12.209	7.62208	30.448	-128.906	2004	3559.16	89.405	9.918	9.01442	29.946	-132.382	2071	4685.77	94.948	12.632	7.51647	30.78	-113.643	2025	-801.097	97.432	12.931	7.53476	31.683	-668.558	2091	11416.8	95.128	11.808	8.05623	28.366	5435.37	1
223	3175.05	59.77	18.921	3.15892	28.284	-205.807	1125	4301.93	97.003	12.827	7.56241	26.773	-485.352	1579	3936.64	102.71	13.846	7.41803	26.497	46.879	1642	5143.37	97.924	14.801	6.61604	28.086	-265.236	1598	5106.17	97.095	14.356	6.76337	27.22	-385.026	1563	-868.935	99.866	16.998	5.87516	32.699	-2252.35	1653	10800.8	94.011	14.898	6.31031	28.2	4043.58	1
224	2193.98	52.752	20.729	2.54484	29.011	-248.721	1245	2346.75	94.339	13.852	6.8105	29.904	-201.04	1700	2684.43	94.311	15.789	5.97321	28.067	-40.982	1869	3887.78	94.402	14.88	6.34422	27.249	-149.756	1774	4101.54	89.377	15.784	5.66251	26.561	-449.805	1754	19.868	96.552	15.721	6.14159	32.254	-872.119	1658	10490.4	91.097	15.416	5.90925	29.89	4918.11	1
225	2540.43	54.262	20.419	2.65743	26.971	-894.359	1288	3694.73	94.64	15.316	6.17916	26.557	-1356.25	1802	4631.28	103.635	14.269	7.26295	26.892	-1213.01	1944							1825	2556.82	98.1	12.224	8.0252	24.829	-1295.31	1746		104.311	14.45	7.21875	28.663	-1838.28	1798	12119.3	100.893	15.016	6.71903	28.31	2512.41
226	3001.36	48.717	23.839	2.04358	31.86	-1474.95	1307	3245.18	104.178	15.462	6.73768	29.553	-1564.29	1740	2257.32	97.261	15.827	6.14526	29.009	-1193.96	1833	3929.93	104.004	6.367	16.3349	32.184	-1645.15	1917	2794.48	105.202	5.503	19.1172	30.562	-1961.33	1904	-2018.79	106.156	5.622	18.8822	35.146	-2147.49	1967	10055.2	102.045	5.934	17.1967	32.851	2895.36
227	3303.92	65.338	19.657	3.3239	30.005	142.657	1352	3119.4	84.625	18.858	4.48749	31.452	-1292.12	1887	3661.12	105.488	16.103	6.55083	31.145	-907.398	2070	4738.42	103.243	12.606	8.18999	30.073	-295.588	2020	4159.4	104.469	16.705	6.25376	34.123	-1401.48	2085		104.801	15.103	6.93908	33.199	-520.675	2284	12666.2	96.264	16.044	6	27.393	5257.86	0
228	2556.36	52.748	20.528	2.56956	31.136	-714.426	1343	2864.75	92.829	13.944	6.65727	28.014	-444.108	1913	4589.82	105.014	12.173	8.6268	28.562	531.774	2074	4464.29	106.862	10.626	10.0567	30.66	626.363	2101	4871.99	105.683	10.602	9.96821	30.029	383.038	1930	-759.379	107.319	14.011	7.65962	35.482	246.539	1976	12089.7	102.281	15.316	6.67805	31.536	5010.4	1
229	2911.57	56.238	20.868	2.69494	31.694	-360.941	1297	3689.7	105.237	12.017	8.75734	29.142	-1215.03	1910	4992.71	105.11	14.13	7.43878	31.908	-394.356	1858	4869.2	104.176	13.909	7.48983	30.168	-453.898	1899	5330.46	106.054	14.572	7.27793	30.852	-470.273	1773	4069.56	96.238	15.146	6.35402	32.122	-1135.27	1843	12211.4	100.455	13.957	7.19746	30.495	4893.79	0
251								4581.02	108.349	12.431	8.71603	27.896	117.105		6186.58	110.964	11.418	9.71834	31.036	712.078			111	11.052	10.0434	32.159	439.949		5410.88	110.259	9.21	11.9717	30.135	481.305		-1244.37	113.229	12.15	9.31926	33.453	177.576		16215.8	112.197	13.047	8.59945	31.908	5668.78
33							1321	2939.45	93.507	14.954	6.25298	28.023	-678.278	1830	3674.64	86.379	14.345	6.02154	28.176	-195.717		4366.86	98.778	12.342	8.0034	27.722	-1977.24		4173.46	97.281	13.465	7.22473	27.165	-322.425		2829.8	96.776	12.385	7.81397	28.935	-559.631		11882.8	96.197	14.703	6.54268	28.682	3885.61
43	2756.27	71.708	15.796	4.53963	27.134	-1320.41	1234	4552.09	97.224	13.121	7.4098	25.425	-900.289	1663	5449.26	100.031	12.827	7.79847	27.111	-741.716		5600.75	98.326	16.723	5.87969	28.663	-832.923		4434.03	96.021	13.154	7.29976	27.381	-1346.94		6075.72	99.83	17.576	5.6799	29.597	-1781.59		12064.9	94.955	11.566	8.20984	24.015	3917.02
44	2787.44	87.075	13.461	6.46869	27.795	-623.972	1170	3152.82	92.92	14.1	6.59007	27.034	44.705	1631	5270.62	105.518	13.722	7.6897	28.468	393.85		4514.71	105.584	15.034	7.02301	30.181	204.215		3343.93	106.845	13.07	8.17483	27.284	66.046		-494.109	107.698	16.155	6.66654	32.153	-41.946		12363.8	88.785	16.615	5.34367	31.086	5369.64
57	2173.88	49.251	18.418	2.67407	28.831	-943.655	1256	2906.3	83.924	11.101	7.56004	24.3	-879.656	1635	408.458	99.357	12.775	7.77746	28.413	-1093.27		4005.51	97.438	15.18	6.41884	30.032	-266.799		3461.51	97.187	12.775	7.60759	29.727	-1112.14		-1542.47	97.349	13.801	7.05376	31.218	-1798.06		10101.2	96.152	15.093	6.37064	28.382	3011.76
[truncated: 12 more columns]

## Sheet: columns_key
column name	key
id	bird id
tibia_den_1	x-ray tibia denisty at week 16 of age
keel_length_1	x-ray keel length at week 16 of age
keel_mid_1	x-ray keel mid-depth at week 16 of age
LenMid_1	ratio of x-ray keel length to x-ray mid-depth at week 16 of age
keel_cra_1	x-ray keel cranial-depth at week 16 of age
keel_den_1	x-ray keel denisty at week 16 of age
bw_1	body weight at week 16 of age
tibia_den_2	x-ray tibia denisty at week 29 of age
keel_length_2	x-ray keel length at week 29 of age
keel_mid_2	x-ray keel mid-depth at week 29 of age
LenMid_2	ratio of x-ray keel length to x-ray mid-depth at week 29 of age
keel_cra_2	x-ray keel cranial-depth at week 29 of age
keel_den_2	x-ray keel denisty at week 29 of age
bw_2	body weight at week 29 of age
tibia_den_3	x-ray tibia denisty at week 42 of age
keel_length_3	x-ray keel length at week 42 of age
keel_mid_3	x-ray keel mid-depth at week 42 of age
LenMid_3	ratio of x-ray keel length to x-ray mid-depth at week 42 of age
keel_cra_3	x-ray keel cranial-depth at week 42 of age
keel_den_3	x-ray keel denisty at week 42 of age
bw_3	body weight at week 42 of age
tibia_den_4	x-ray tibia denisty at week 55 of age
keel_length_4	x-ray keel length at week 55 of age
keel_mid_4	x-ray keel mid-depth at week 55 of age
LenMid_4	ratio of x-ray keel length to x-ray mid-depth at week 55 of age
keel_cra_4	x-ray keel cranial-depth at week 55 of age
keel_den_4	x-ray keel denisty at week 55 of age
bw_4	body weight at week 55 of age
tibia_den_5	x-ray tibia denisty at week 68 of age
keel_length_5	x-ray keel length at week 68 of age
keel_mid_5	x-ray keel mid-depth at week 68 of age
LenMid_5	ratio of x-ray keel length to x-ray mid-depth at week 68 of age
keel_cra_5	x-ray keel cranial-depth at week 68 of age
keel_den_5	x-ray keel denisty at week 68 of age
bw_5	body weight at week 68 of age
tibia_den_6	x-ray tibia denisty of postmortem whole-body x-ray image (74 weeks old)
keel_length_6	x-ray keel length of postmortem whole-body x-ray image (74 weeks old)
keel_mid_6	x-ray keel mid-depth of postmortem whole-body x-ray image (74 weeks old)
LenMid_6	ratio of x-ray keel length of postmortem whole-body x-ray image(74 weeks old)
keel_cra_6	x-ray keel cranial-depth of postmortem whole-body x-ray image (74 weeks old)
keel_den_6	x-ray keel denisty of postmortem whole-body x-ray image (74 weeks old)
bw_6	body weight at week 74 of age
tibia_den_7	x-ray tibia denisty of postmortem dissected-bone x-ray image (74 weeks old)
keel_length_7	x-ray keel length of postmortem dissected-bone x-ray image (74 weeks old)
keel_mid_7	x-ray keel mid-depth of postmortem dissected-bone x-ray image (74 weeks old)
LenMid_7	ratio of x-ray keel length of postmortem dissected-bone x-ray image (74 weeks old)
keel_cra_7	x-ray keel cranial-depth of postmortem dissected-bone x-ray image (74 weeks old)
keel_den_7	x-ray keel denisty of postmortem dissected-bone x-ray image (74 weeks old)
operator	the person who performed the score or measuremnts in columns "deviation_size", "deviation_extent", "fractures_count", "fractures_extent", "callus_size", "callus_extent", "length", "mid_depth", "lm"
deviation_size	the size of deviation on the dissected keel bone, at catergorical scale of 0,1,2
deviation_extent	the extent of devaition on the dissected keel bone, at catergorical scale of 0,1,2,3
fractures_count	the count of fractures on the dissected keel bone, at catergorical scale of 0,1,2,3,4
fractures_extent	the extent of fractures on the dissected keel bone, at catergorical scale of 0,1,2,3
callus_size	the size of callus on the dissected keel bone, at catergorical scale of 0,1,2
callus_extent	the extent of callus on the dissected keel bone, at catergorical scale of 0,1,2,3
length	the length (in cm) of the dissected keel bone
mid_depth	the mid-depth (in cm) of the dissected keel bone
lm	ratio of length to mid_depth of the dissected keel bone
ptop	distance (in cm) from right to left pelvic bone
ptok	distance (in cm) from the pelvic bones to the end of keel bone
ptop_by_ptok	ptop times ptok
